# Supplementary material for: 1H NMR Metabolite Monitoring during the Differentiation of Human Induced Pluripotent Stem Cells Provides New Insights into the Molecular Events That Regulate Embryonic Chondrogenesis
Source: Int J Mol Sci. 2022 Aug 17;23(16):9266. doi: 10.3390/ijms23169266 (PMC9409419; doi:10.3390/ijms23169266)
Supplement: Supplementary file 1 [file ijms-23-09266-s001.zip]

Archive with 1 entries (1 files):
- ijms-1799647-supplementary.pdf
